# Supplementary material for: Precision Dosing of Meropenem in Adults with Normal Renal Function: Insights from a Population Pharmacokinetic and Monte Carlo Simulation Study
Source: Antibiotics (Basel). 2024 Sep 5;13(9):849. doi: 10.3390/antibiotics13090849 (PMC11429322; doi:10.3390/antibiotics13090849)
Supplement: Supplementary file 1 [file antibiotics-13-00849-s001.zip]

Archive with 1 entries (1 files):
- antibiotics-3164152-supplementary.pdf
